# Supplementary material for: Temporomandibular joint assessment in MRI images using artificial intelligence tools: where are we now? A systematic review
Source: Dentomaxillofac Radiol. 2024 Nov 19;54(1):1–11. doi: 10.1093/dmfr/twae055 (PMC11800278; doi:10.1093/dmfr/twae055)
Supplement: twae055_Supplementary_Data [file twae055_supplementary_data.zip]

Archive with 4 entries (3 files):
- twae055_Supplementary_Data/
- twae055_Supplementary_Data/Appendix_1.docx
- twae055_Supplementary_Data/Appendix_2.docx
- twae055_Supplementary_Data/Appendix_3.docx
